# Supplementary material for: Role of the Inflammasome Pathway According to the Expression of Proteins and Genetic Polymorphisms in COVID-19 Patients
Source: Int J Mol Sci. 2025 Oct 14;26(20):9993. doi: 10.3390/ijms26209993 (PMC12564305; doi:10.3390/ijms26209993)
Supplement: Supplementary file 1 [file ijms-26-09993-s001.zip]

Archive with 1 entries (1 files):
- ijms-3881585-supplementary.pdf
